# Supplementary material for: Differential Effects of Human Tau Isoforms to Neuronal Dysfunction and Toxicity in the Drosophila CNS
Source: Int J Mol Sci. 2022 Oct 26;23(21):12985. doi: 10.3390/ijms232112985 (PMC9655709; doi:10.3390/ijms232112985)
Supplement: Supplementary file 1 [file ijms-23-12985-s001.zip]

Archive with 1 entries (1 files):
- ijms-1951703-supplementary.pdf
